# Supplementary material for: All the Colors of the Rainbow: Diversification of Flower Color and Intraspecific Color Variation in the Genus Iris
Source: Front Plant Sci. 2020 Oct 13;11:569811. doi: 10.3389/fpls.2020.569811 (PMC7588356; doi:10.3389/fpls.2020.569811)
Supplement: Supplementary Table 1 — Data table. Data include color and floral traits, habitat and source of data. [file Table_1.xlsx]

## Sheet: Source of Information
Source of information
1	Mathew, B. The iris. (Timber Press, 1990).
2	Lovett, J. C. & Gereau, R. E. Moraea callista in the southern highlands of Tanzania The Kew Magazine 8, 172-175 (1991).
3	http://wiki.irises.org/.
4	Kostrakiewicz-Gierlat, K. Wplyw zwierzat i drobnoustrojów na populacje kosacców. Chronmy Przyrode Ojczysta : organ Panstwowej Rady Ochrony Przyrody. 2004, 34-42 (2004).
5	Avishai, M. & Zohary, D. Genetic affinities among the Oncocyclus Irises. Botanical Gazette 141, 107-115 (1980).
6	http://www.mnp.am/red_book_fauna/eng/p334.html.
7	Watts, S., Sapir, Y., Segal, B. & Dafni, A. The endangered Iris atropurpurea (Iridaceae) in Israel: honey-bees, night-sheltering male bees and female solitary bees as pollinators. Annals of Botany 111, 395-407, doi:10.1093/aob/mcs292 (2013).
8	Sapir, Y., Shmida, A. & Ne'eman, G. Pollination of Oncocyclus irises (Iris: Iridaceae) by night-sheltering male bees. Plant Biology 7, 417-424, doi:10.1055/s-2005-837709 (2005).
9	http://www.signa.org/.
10	Cover, L. A., Swabey, M. A. & Staout, A. B. A Raport on Sterility in Irises. Bulletin of American Iris Society 16, 1-38 (1925).
11	Crespo, M. B., Martínez-Azorín, M. & Mavrodiev, E. V. Can a rainbow consist of a single colour? A new comprehensive generic arrangement of the ‘ Iris sensu latissimo ’ clade (Iridaceae), congruent with morphology and molecular data. 2015 232, 78, doi:10.11646/phytotaxa.232.1.1 (2015).
12	http://www.efloras.org.
13	Segal, B., Sapir, Y. & Carmel, Y. Fragmentation and pollination crisis in the self-incompatible Iris bismarckiana (Iridaceae), with implications for conservation. Israel Journal of Ecology and Evolution 52, 111-122 (2007).
14	Dong, Y., Zan, S., Ning, L., Wei, W. & Lin, Z. The Pollen Living Ability and Pollination of Iris bloudowii. Journal of Northeast Forestry University 31, 6 (2003).
15	Ponte, J.-P. E. Jeweled spider flies (Eulonchus Tristis) are important pollinators of Iris Bracteata, a rare Siskiyou Mountain endemic. Department of Biological Sciences MSc, 45-45 (2018).
16	Burke, J. M., Wyatt, R., dePamphilis, C. W. & Arnold, M. L. Nectar characteristics of interspecific hybrids and their parents in Aesculus (Hippocastanaceae) and Iris (Iridaceae). Journal of the Torrey Botanical Society 127, 200-206 (2000).
17	www.missouribotanicalgarden.org.
18	Daumann, E. Die systematische Bedeutung des Blütennektariums der Gattung Iris. (1935).
19	Ye, Z. M., Jin, X. F., Wang, Q. F., Yang, C. F. & Inouye, D. W. Pollinators shift to nectar robbers when florivory occurs, with effects on reproductive success in Iris bulleyana (Iridaceae). Plant Biology 19, 760-766, doi:10.1111/plb.12581 (2017).
20	Johnson, D. & Sheehy, D. Plant Exploration in the Altai-Gobi and Altai Mountain Regions of Mongolia to Collect Cool-Season Grass and Legume Germplasm for Crop Improvement. (www.fao.org, 1996).
21	Monty, A., Saad, L. & Mahy, G. g. Bimodal pollination system in rare endemic Oncocyclus irises (Iridaceae) of Lebanon. Canadian Journal of Botany 84, 1327–1338 (2006).
22	Young, N. D. An analysis of the causes of genetic isolation in two Pacific Coast iris hybrid zones. Canadian Journal of Botany 74, 2006-2013, doi:10.1139/b96-241 (1996).
23	Arafeh, R. M. H. et al. Patterns of genetic and phenotypic variation in Iris haynei and I. atrofusca (Iris sect. Oncocyclus = the royal irises) along an ecogeographical gradient in Israel and the West Bank. Molecular Ecology 11, 39-53, doi:10.1046/j.0962-1083.2001.01417.x (2002).
24	Zhengyi, W., Raven, P. H. & Deyuan, H. Flora of China. (Science Press, 2013).
25	Ara, S., Rather, Z., Paray, M., Khursheed, R. & Yaqoob, M. Bee flora of Kashmir: The Himalayan biodiversity hotspot. Journal of Pharmacognosy and Phytochemistry 8, 2172-2181 (2019).
26	Żurbenko, P. & Murvanik, L. in Проблемы ботаники Южной Сибири и Монголии» – XVII Международная научно-практическая конференция. 195-198.
27	Noltie, H. Iris Dolichosiphon: Iridaceae. The Kew Magazine 7, 9-13 (1990).
28	Anderson, N. O. Breeding for dwarf, winter-hardy Iris domestica, blackberry lily ( Iridaceae ). Acta Hortic. Acta Horticulturae, 275-282 (2019).
29	Uno, G. E. The influence of pollinators on the breeding system of Iris douglasiana. The American Midland Naturalist, 149-158 (1982).
30	https://www.pacificcoastiris.org.
31	Knuth, P. Handbuch der Blütenbiologie. ([éditeur non identifié], 1898).
32	Martin, N., H., Bouck, A. C. & Arnold, M. L. Detecting adaptive trait introgression between Iris fulva and I. brevicaulis in highly selective field conditions. Genetics 172, 2481-2489 (2006).
33	Bouck, A., Peeler, R., Arnold, M. L. & Wessler, S. R. Genetic Mapping of Species Boundaries in Louisiana Irises Using IRRE Retrotransposon Display Markers. Genetics 171, 1289-1303, doi:10.1534/genetics.105.044552 (2005).
34	Cover, L. A., Swabey, M. A. & Stout, J. C. A Report of Sterility in Irises. Bulletin of American Iris Society 16, 1-38 (1926).
35	Ishii, H. S. & Sakai, S. Implications of geitonogamous pollination for floral longevity in Iris gracilipes. Functional Ecology 15, 633-641 (2001).
36	Ôi, J. Flora of Japan (in english) ; a combined, much revised, and extended translation by the author of his 'Flora of Japan' (1953) and 'Flora of Japan - Pteridophyta' (1957). (Smithsonian Inst., 1984).
37	Kozyrenko, M. M., Artyukova, E. V. & Zhuravlev, Y. N. Independent species status of Iris vorobievii N.S. Pavlova, Iris mandshurica Maxim., and Iris humilis Georgi (Iridaceae): Evidence from the nuclear and chloroplast genomes. Russian Journal of Genetics 45, 1394-1402, doi:10.1134/s1022795409110143 (2009).
38	Nadiradze, T. & Eradze, N. In Situ Conservation of Some Rare and Endemic Species of Iridaceae Family in National Botanical Garden of Georgia. Evropejskij Issledovatel’ 77, 1117-1121 (2014).
39	Jiang, Y. L. et al. Phylogenetic analysis of Iris L. from China on chloroplast TRNL-F sequences. Biologia (Poland) 73, 459-466, doi:10.2478/s11756-018-0063-0 (2018).
40	Wiese, K. Sierra Nevada wildflowers : a field guide to common wildflowers and shrubs of the Sierra Nevada, including Yosemite, Sequoia, and Kings Canyon National Parks. (2013).
41	Emms, S. K. & Arnold, M. L. Site-to-site differences in pollinator visitation patterns in a Louisiana Iris hybrid zone. Oikos 91, 568-578 (2000).
42	Avishai, M. Species relationships and cytogenetic affinities in section Oncocyclus of the genus Iris., The Hebrew University of Jerusalem, (1977).
43	King, C., Killens, W. R. & British Iris, S. A guide to species Irises their identification and cultivation. (2011).
44	Saini, M. S., Raina, R. H. & Khan, Z. H. Taxonomy and pollination ecology of Bombus rufofasciatus (Hymenoptera: Apidae) from the Indian Himalaya. Polskie Pismo Entomologiczne. 81, 347-363 (2012).
45	Ara, S., Rather, Z. A. & Paray, M. A. Hang around flora- the pollination enhancers of apple , of Kashmir Himalaya. 7, 1462-1467 (2018).
46	Asadi, N., Asadi, N., Bahmani, M., Shahsavari, S. & Asadi-Samani, M. Identification and introduction of the medicinal plants used by honeybees in Markazi province. Int. J. Pharm. Phytopharm. Res. International Journal of Pharmaceutical and Phytopharmacological Research 7, 15-18 (2017).
47	Lenz, L. W. Hybridization and speciation in the Pacific Coast irises. Aliso 4, 237-309 (1959).
48	New species of Iris L. (Iridaceae) from Mongolia. (2018).
49	Guan, W. l., Li, Y. f., Chen, X. & Yang, D. Flower Structure and Biological Characteristics of Flowering and Pollination in Iris japonica Thunb. ACTA HORTICULTURAE SINICA 36, 1485-1490 (2009).
50	https://www.iucnredlist.org/.
51	Planisek, S. L. The breeding system, fecundity, and dispersal of Iris lacustris. The Michigan Botanist 22, 93-102 (1983).
52	Yabuya, T. Amphidiploids between Iris laevigata FISCH. and I.ensata THUNB. Induced through in vitro Culture of Embryos Treated with Colchicine. Japanese Journal of Breeding 35 (1985).
53	Wang, L., Wang, H., He, C., Sheng, L. & Tang, Z. An irreversible division of labor through a sexually dependent system in the clonal plant Iris laevigata (Iridaceae). (2017).
54	Sennikov, A. N., Lazkov, G. A., Uotila, P. & Weber, H. E. Taxonomic corrections and new records in vascular plants of Kyrgyzstan. MEMORANDA- SOCIETAS PRO FAUNA ET FLORA FENNICA 87, 41-64 (2011).
55	https://ucjeps.berkeley.edu.
56	Doronkin, V. Iris ludwigii (Iridaceae), a new species for the flora of Siberia [1984]
57	Souto-Vilarós, D. et al. Are pollinators the agents of selection on flower colour and size in irises? Oikos 127, 834-846, doi:doi:10.1111/oik.04501 (2018).
58	Wang, H., Talavera, M., Min, Y., Flaven, E. & Imbert, E. Neutral processes contribute to patterns of spatial variation for flower colour in the Mediterranean Iris lutescens (Iridaceae). Annals of Botany 117, 995-1007, doi:10.1093/aob/mcw036 (2016).
59	Imbert, E. et al. Reproductive biology and colour polymorphism in the food-deceptive Iris lutescens (Iridaceae). Acta Botanica Gallica 161, 117-127, doi:10.1080/12538078.2014.895419 (2014).
60	Imbert, E. et al. Positive effect of the yellow morph on female reproductive success in the flower colour polymorphic Iris lutescens (Iridaceae), a deceptive species. Journal of Evolutionary Biology 27, 1965-1974, doi:10.1111/jeb.12451 (2014).
61	Wang, H. et al. Flower color polymorphism in Iris lutescens (Iridaceae): Biochemical analyses in light of plant-insect interactions. Phytochemistry 94, 123-134, doi:10.1016/j.phytochem.2013.05.007 (2013).
62	Lenz, L. A Revision of the Pacific Coast Irises. Aliso 4, 1-72, doi:10.5642/aliso.19580401.02 (1958).
63	Sapir, Y. & Shmida, A. Species concepts and ecogeographical divergence of Oncocyclus irises. Israel Journal of Plant Sciences 50, S119-S127 (2002).
64	Venditti, A. et al. Isoflavones and Other Compounds from the Roots of Iris marsica I. Ricci E Colas. Collected from Majella National Park, Italy. Medicinal chemistry 07, doi:10.4172/2161-0444.1000430 (2017).
65	http://www.ngbb.org.tr/en/yataksuseni-en.html.
66	Cornman, R. S. & Arnold, M. L. Characterization and comparative analysis of sequence-specific amplified polymorphisms based on two subfamilies of IRRE retrotransposons in Iris missouriensis (Iridaceae). Genetica 135, 25-38, doi:10.1007/s10709-008-9248-8 (2009).
67	Cornman, R. S. & Arnold, M. L. Phylogeography of Iris missouriensis (Iridaceae) based on nuclear and chloroplast markers. Molecular Ecology 16, 4585-4598, doi:10.1111/j.1365-294X.2007.03525.x (2007).
68	Lyon, D. L. Territorial and Feeding Activity of Broad-Tailed Hummingbirds (Selasphorus platycercus) in Iris missouriensis. The Condor 75, 346-349, doi:10.2307/1366178 (1973).
69	Adil, G. & Hayri, D. A New Juno Iris from North-east Anatolia, Turkey. Turkish Journal of Botany 4, 311-315 (2014).
70	Samad, N. A. et al. Unlocking the Karyological and cytogenetic diversity of iris from Lebanon: Oncocyclus section shows a distinctive profile and relative stasis during its continental radiation. PLoS ONE 11, 1-15, doi:10.1371/journal.pone.0160816 (2016).
71	Sapir, Y., Shmida, A., Fragman, O. & Comes, H. P. Morphological variation of the Oncocyclus irises (Iris: Iridaceae) in the southern Levant. Botanical Journal of the Linnean Society 139, 369-382, doi:10.1046/j.1095-8339.2002.00067.x (2002).
72	Zito, P., Rosselli, S., Bruno, M., Maggio, A. & Sajeva, M. Floral scent in Iris planifolia (Iridaceae) suggests food reward. Phytochemistry 158, 86-90, doi:https://doi.org/10.1016/j.phytochem.2018.11.011 (2019).
73	Good, J. A. Insect Visitors to Iris pseudacorus ( Iridaceae ) in Ireland Author ( s ): Jervis A . Good Stable URL : https://www.jstor.org/stable/25539031. 22, 71-74 (2018).
74	Medwecka-Kornaś, A. Nasze kosaćce. Chrońmy Przyrodę Ojczystą 3 (1953).
75	Twardovska, M. O., Andreev, I. O. & Kunakh, V. A. Intraspecific chromosome polymorphism of Iris pumila L. from the territory of Ukraine. TSitologiia i genetika 49, 55-61 (in Russian) (2015).
76	Vuleta, A., Manitašević Jovanović, S. & Tucić, B. How do plants cope with oxidative stress in nature? A study on the dwarf bearded iris (Iris pumila). Acta Physiol Plant 37, doi:10.1007/s11738-014-1711-9 (2015).
77	Avramov, S., Pemac, D. & Tucić, B. Phenotypic plasticity in response to an irradiance gradient in Iris pumila : adaptive value and evolutionary constraints. Plant Ecology 190, 275-290 (2007).
78	Tarasjev, A. Impact of genet size and flowering stage on fruit set in Iris pumila L. clones in wild. Acta Oecologica 27, 93-98 (2005).
79	Pemac, D. & Tucic, B. Reaction norms of juvenile traits to light intensity in Iris pumila (Iridaceae): a comparison of populations from exposed and shaded habitats. Plant Systematics and Evolution 209, 159-176 (1998).
80	Tucić, B., Tomic, V., Avramov, S. & Pemac, D. Testing the adaptive plasticity of Iris pumila leaf traits to natural light conditions using phenotypic selection analysis. Acta Oecologica 19, 473-481 (1998).
81	Tarasjev, A. Flowering phenology in natural populations of Iris pumila. Ecography 20, 48-54 (1997).
82	Tucić, B. & Avramov, S. Morphological integration in the seedlings of Iris pumila L. Russian Journal of Genetica 32, 1072-1078 (1996).
83	Tucić, B. & Avramov, S. Maternal effects on early juvenile traits in Iris pumila (Iridaceae). Plant Systematics and Evolution 201, 179-197 (1996).
84	Avramov, S. & Tucic, B. Quantitative-genetic analysis of the early juvenile traits in Iris pumila. Arch. Biol. Sci., Belgrade 47, 117-126 (1995).
85	Tucić, B., Miljkovic, D., Stankovic, S. & Avramov, S. On the imbibition capacity of Iris pumila seeds: a quantitative - genetic approach. Arch. Biol. Sci., Belgrade 46, 13p-14p (1994).
86	Tucić, B. Flowering phenology of Iris pumila under uniform garden condition. Arch. Biol. Sci., Belgrade 45, 45-53 (1993).
87	Tucić, B. Implications of individual flowering time and flower colour for reproductive success of Iris pumila (Iridaceae) under common garden conditions. Arch. Biol. Sci., Belgrade 45, 5p-6p (1993).
88	Tucić, B., Milojkovic, S., Tarasjev, A. & Vujcic, S. The influence of climatic factors on clonal diversity in a population of Iris pumila. Oikos 56, 115-120 (1989).
89	Tucić, B., Rak-Soltes, E. & Vujcic, S. Soil chemical factors and ramet density of Iris pumila. Arhiv Bioloskih Nauka, Beograd 40, 1p-2p (1988).
90	Yamazaki, K. & Kato, M. Flowering phenology and anthophilous insect community in a grassland ecosystem at Mt. Yufu, western Japan. Contributions from the Biological Laboratory, Kyoto University 29, 255-318 (2003).
91	Lee, H. J. et al. The complete chloroplast genome sequences of Iris sanguinea donn ex Hornem. Mitochondrial DNA Part A: DNA Mapping, Sequencing, and Analysis 28, 15-16, doi:10.3109/19401736.2015.1106521 (2017).
92	Yeo, P. F. Miscellaneous notes on pollination and pollinators. Journal of Natural History 6, 667-686, doi:10.1080/00222937200770621 (1972).
93	Yumei, M., Yun, Z., Jingyi, Q., Xiumei, W. & Tintian, Z. Characteristics of Flowering and Breeding Systems of Iris scariosa. Journal of Northeast Forestry University 3 (2017).
94	Mocan, A. et al. Biological effects and chemical characterization of Iris schachtii Markgr. extracts: A new source of bioactive constituents. Food and Chemical Toxicology 112, 448-457, doi:10.1016/j.fct.2017.08.004 (2018).
95	Odintsova, A. & Skrypec, C. New data on pollination of Iris sibirica L. (Iridaceae). Studia Biologica 8, 3-4 (2014).
96	Atta Ur, R. et al. Two new Isoflavanoids from the Rhizomes of Iris Soforana. Natural Product Research 18, 465-471, doi:10.1080/14786410310001608136 (2004).
97	Wang, H., Cui, Y. M. & Zhao, C. Q. Flavonoids of the Genus Iris (Iridaceae). Mini-Rev. Med. Chem. 10, 643-661 (2010).
98	Güner, A., Hall, T. & Mathew, B. 388. IRIS SPRENGERI: Iridaceae. Curtis's Botanical Magazine 17, 77-84 (2000).
99	Liu, Z., Jiao, Z., Dong, X. & Dai, J. Floral Syndrome and Breeding System of Iris tectorum. ACTA HORTICULTURAE SINICA 5 (2011).
100	Pellegrino, G., Bellusci, F. & Palermo, A. M. Who helps whom? Pollination strategy of Iris tuberosa and its relationship with a sexually deceptive orchid. Journal of Plant Research 129, 1051-1059, doi:10.1007/s10265-016-0853-9 (2016).
101	Pellegrino, G. Pollinator limitation on reproductive success in Iris tuberosa. AoB Plants 7, plu089, doi:10.1093/aobpla/plu089 (2015).
102	Zivkovic, U., Miljkovic, D., Barisic-Klisaric, N., Tarasjev, A. & Avramov, S. Performance of Iris variegata genotypes in different light conditions: Flowering phenology and reproductive output. Genetika-Belgrade 47, 679-694 (2015).
103	Lim, K. Y., Matyasek, R., Kovarik, A. & Leitch, A. Parental Origin and Genome Evolution in the Allopolyploid Iris versicolor. Annals of Botany 100, 219-224, doi:10.1093/aob/mcm116 (2007).
104	Back, A. J., Kron, P. & Stewart, S. C. Phenological regulation of opportunities for within-inflorscence geitonogamy in the clonal species, Iris versicolor (Iridaceae). American Journal of Botany 83, 1033-1040 (1996).
105	Kron, P., Stewart, S. C. & Back, A. Self-compatibility, autonomous self-pollination, and insect-mediated pollination in the clonal species Iris versicolor. Canadian Journal of Botany 71, 1503-1509 (1993).
106	Sapir, Y. Iris atrofusca. The IUCN Red List of Threatened Species 2016, e.T13161435A89849102 (2016).
107	Volis, S., Zhang, Y. H., Dorman, M. & Blecher, M. Iris atrofusca genetic and phenotypic variation, the role of habitat-specific selection in this variation structuring, and conservation implications using quasi in situ guidelines. Israel Journal of Plant Sciences 63, 347-354, doi:10.1080/07929978.2015.1042308 (2016).
108	Volis, S., Dorman, M., Blecher, M., Sapir, Y. & Burdeniy, L. Variation partitioning in canonical ordination reveals no effect of soil but an effect of co-occurring species on translocation success in Iris atrofusca. J. Appl. Ecol. 48, 265-273, doi:10.1111/j.1365-2664.2010.01898.x (2011).
109	Arafeh, R. M. H. et al. Patterns of genetic and phenotypic variation in Iris haynei and I. atrofusca (Iris sect. Oncocyclus = the Royal Irises) along an environmental gradient in Israel and the West Bank. Molecular Ecology 11, 39-53 (2002).
110	Shimshi, D. Two ecotypes of Iris atrofusca Bak. and their relations to man-modified habitats. Israel Journal of Botany 28, 80-86 (1979/80).
111	Kushnir, T. Iris atrofusca Baker. The American Iris Society Bulletin 106, 82-90 (1947).
112	Sapir, Y. & Semaan, M. T. Iris bismarckiana. The IUCN Red List of Threatened Species 2016, e.T13161523A18611515 (2016).
113	Sadder, M. T. MOLECULAR POLYMORPHISM OF NEWLY REPORTED ENDEMIC IRIS BISMARCKIANA (IRIS SECT. ONCOCYCLUS) IN JORDAN. Jordan Journal of Agricultural Sciences 3, 262-271 (2007).
114	Sapir, Y., Shmida, A. & Comes, H. P. Iris bismarckiana in Israel and Jordan - new findings and taxonomic remarks. Israel Journal of Plant Sciences 49, 229-235 (2001).
115	Baker, J. G. Iris (Oncocyclus) bismarckiana. The Gardeners' Chronicle 1, 506 (1893).
116	Zhu, Y. R. et al. Feeding the enemy: loss of nectar and nectaries to herbivores reduces tepal damage and increases pollinator attraction in Iris bulleyana. Biol Lett 13, doi:10.1098/rsbl.2017.0271 (2017).
117	Saad, L., Talhouk, S. N. & Mahy, G. Decline of endemic Oncocyclus irises (Iridaceae) of Lebanon: survey and conservation needs. Oryx 43, 91-96 (2009).
118	Percival, M. Types of nectar in angiosperms. New Phytologist 60, 235-281, doi:10.1111/j.1469-8137.1961.tb06255.x (1961).
119	Yabuya, T., Saito, M., Iwashina, T. & Yamaguchi, M. Stability of flower colors due to anthocyanin-flavone copigmentation in Japanese garden iris, Iris ensata Thunb. Euphytica 115, 1-5 (2000).
120	Yabuya, T. & Noda, T. The characterization of autoallotetraploid hybrids between Iris ensata Thunb. and I. laevigata Fisch. Euphytica 103, 325-328 (1998).
121	Yabuya, T., Goto, M., Minamitani, Y. & Shimizu, K. Variation in the nucleolar organizing regions in regenerated plants of Japanese garden Iris (Iris ensata Thunb.). Cytologia 62, 249-252 (1997).
122	Yabuya, T., Nakamura, M., Iwashina, T. & Takehara, T. Anthocyanin-flavone copigmentation in bluish purple flowers of Japanese garden iris (Iris ensata Thunb.). Euphytica 98, 163-167 (1997).
123	Iwashina, T., Kamenosono, K. & Yabuya, T. Isolation and identification of flavonoid and related compounds as co-pigments from the flowers of Iris ensata. Journal of Japanese Botany 71, 281-287 (1996).
124	Lavi, R. & Sapir, Y. Are pollinators the agents of selection for the extreme large size and dark color in Oncocyclus irises? New Phytologist 205, 369-377, doi:10.1111/nph.12982 (2015).
125	Sapir, Y. Morphological variation in the populations of the Royal Irises (Iris sec. Oncocyclus) in Israel, The Hebrew University, (1999).
126	Hall, T. 578. Iris Narynensis. Curtis's Botanical Magazine 24, 34-41, doi:10.1111/j.1467-8748.2007.00557.x (2007).
127	Liu, R. et al. Within-day temporal isolation of two species of Iris (Iridaceae) sharing the same pollinator. Biological Journal of the Linnean Society, doi:10.1093/biolinnean/blaa032 (2020).

## Sheet: Source of data
Species	Section	Subgenus:	Colour	Pigment	No-pig	Bic	Whi	Con	Hai	Cre	Spo	Cat	Dia	Pol	Sel	Nec	Hab.	Ele-max	Distribution		Source
Iris aitchisonii (Baker) Boiss	Juno	Scor	yel&pur	ant&car	2	2	2	2	2	1	2	1	5.5	1	1	ND	grassland	900	South Asia		1.2	Personal communication (Tony Hall)
Iris albertii Regel	Pogo	Iris	pur	ant	2	2	1	2	1	2	1	2	7	ND	ND	ND	steppe	2000	Europe and Central Asia		1.3	Personal communication (Tony Hall)
Iris albicans Lange	Pogo	Iris	whi	no	1	2	1	2	1	2	2	2	8.5	ND	ND	ND	stony slopes	2700	Middle East		1.3
Iris albo-marginata R.C. Foster	Juno	Scor	pur	ant	1	2	1	2	2	1	1	2	4	1	1	1	stony slopes	2000	Europe and Central Asia		1.3	Personal communication (Tony Hall)
Iris alexeenkoi Grossheim	Pogo	Iris	pur	ant	2	2	1	2	1	2	2	2	7.5	ND	ND	ND	steppe	850	Europe and Central Asia		1.3
Iris anguifuga Y.T. Zhao of X.J. Xue	Limn	Limn	pur	ant	2	2	1	2	2	1	1	2	1.75	ND	ND	ND	grassland	1840	East Asia and Pacific		3.9
Iris antilibanotica Dinsmore	Onco	Iris	pur	ant	2	1	1	2	1	2	1	2	7	1	2	2	stony slopes	2300	Middle East		1.3	Personal communication (Yuval Spair)
Iris aphylla Linn.	Pogo	Iris	pur	ant	2	2	1	2	1	2	2	2	6.5	1	ND	1	grassland	2300	Europe and Central Asia		1.4
Iris atrofusca Baker	Onco	Iris	mar	ant	2	2	1	2	1	2	1	2	8.5	1	2	2	desert stony slopes	300	Middle East		1,5,50,63,106-111
Iris atropatana Grossheim	Juno	Scor	yel	car	1	2	1	2	2	1	1	2	5.5	ND	1	ND	stony slopes	200	Europe and Central Asia		1.6	Personal communication (Tony Hall)
Iris atropurpurea Baker	Onco	Iris	mar	ant	2	2	1	2	1	2	1	2	8	1	2	2	sand	80	Middle East		1,7,8,63
Iris attica Boissier and Heldreich	Pogo	Iris	yel&pur	ant&car	1	1	2	2	1	2	2	1	4	ND	ND	ND	stony slopes	2100	Europe and Central Asia		1.3
Iris aucheri (Baker) Sealy	Juno	Scor	pur	ant	1	2	1	1	2	1	1	1	3.5	1	1	1	stony slopes	2000	Middle East		1.3	Personal communication (Tony Hall)
Iris auranitica Dinsmore	Onco	Iris	yel	car	2	2	1	2	1	2	1	2	13.5	1	2	2	stony slopes	1600	Middle East		1.3
Iris baldshuanica O. Fedtsch. & B. Fedtsch.	Phys	Scor	mar	car	1	2	1	2	2	1	1	2	4.5	ND	ND	ND	ND	ND	Europe and Central Asia		1.3
Iris barbatula Noltie & K. Y. Guan	Nepa	Nepa	pur	ant	2	2	1	2	2	1	1	2	4.5	ND	ND	ND	grassland	3600	Europe and Central Asia, East Asia and Pacific		1,3,9,24
Iris barnumiae Baker & Foster	Onco	Iris	pur	ant	2	2	1	2	1	2	1	2	7.5	1	2	2	stony slopes	2500	Middle East		3	Personal communication (Yuval Spair)
Iris basaltica Dinsmore	Onco	Iris	whi&mar	ant&no	2	1	1	2	1	2	1	2	9	1	2	2	stony slopes	800	Middle East		1.3	Personal communication (Yuval Spair)
Iris benacensis A. Kern ex.Stapf	Pogo	Iris	pur	ant	1	2	1	2	1	2	2	2	4.5	ND	1	ND	stony slopes	3000	Europe and Central Asia		1,3,10
Iris bicapitata Colas.	Pogo	Iris	yel&pur	ant&car	1	2	2	1	1	2	2	1	7	1	ND	ND	meadow	1000	Europe and Central Asia		3	Personal communication (Kenneth Walker)
Iris biglumis Vahl	Limn	Limn	pur	ant	1	2	1	2	2	1	1	2	5	1	ND	1	meadow	3800	Europe and Central Asia		1,3,11,12,24
Iris bismarckiana E. Damman & C. Sprenger	Onco	Iris	whi&mar	ant&no	2	1	1	2	1	2	1	2	11	1	2	2	stony slopes	1500	Middle East		1,13,63,112-115
Iris bloudowii Bunge	Psam	Iris	yel	car	2	2	1	2	1	2	2	2	5	ND	2	ND	meadow	2000	Europe and Central Asia		1,14,24
Iris boissieri Henriques	Xiph	Xiph	pur	ant	2	2	1	2	1	2	1	2	ND	ND	ND	ND	woodland	1500	Europe and Central Asia		1.3
Iris bostrensis Mouterde	Onco	Iris	mar	ant	2	2	1	2	1	2	1	2	7	1	2	2	stony slopes	900	Middle East		1,12,50	Personal communication (Yuval Spair)
Iris bracteata Watson	Limn	Limn	yel	car	1	2	1	2	2	1	1	2	6.75	1	1	1	forest	1000	North America		1.15
Iris brevicaulis Rafinesque	Limn	Limn	pur	ant	1	2	1	2	2	1	1	2	8.25	1	1	1	woodland	300	North America		1,3,16,17	Personal communication (Kenneth Walker)
Iris bucharica Foster	Juno	Scor	whi&yel	no&yel	2	1	1	2	2	1	2	2	3.5	1	1	1	stony slopes	2500	Europe and Central Asia		1.18	Personal communication (Tony Hall)
Iris bulleyana Dykes	Limn	Limn	pur	ant	1	2	1	2	2	1	2	2	7	1	1	1	meadow	4300	Europe and Central Asia, East Asia and Pacific		1,19,116
Iris bungei Maxim	Limn	Limn	pin	ant	2	2	1	2	2	1	2	2	5.5	ND	ND	ND	grassland and desert	4000	Europe and Central Asia, East Asia and Pacific		1,2,24
Iris capnoides Vvedensky	Juno	Scor	pin	ant	1	2	1	2	2	1	2	2	3.5	1	1	1	steppe	2000	Europe and Central Asia		1.3
Iris cathayensis	Limn	Limn	pin	ant	2	2	1	2	2	1	1	2	6.75	ND	ND	ND	grassland	ND	South Asia		1,3,24
Iris caucasica Hoffman	Juno	Scor	yel	car	2	2	1	2	2	1	1	2	10	1	1	1	stony slopes	3500	Middle East, Europe and Central Asia		1
Iris cedreti Dinsm. ex Chaudhary	Onco	Iris	mar&pur	ant	2	2	1	2	1	2	1	2	9.5	1	2	2	stony slopes	2000	Middle East		1,21,117
Iris chrysographes Dykes	Limn	Limn	pur	ant	2	2	1	2	2	1	2	2	6.5	1	ND	1	meadow	4500	East Asia and Pacific		1.24
Iris chrysophylla Howell	Limn	Limn	yel	car	1	2	1	2	2	1	1	2	6.5	1	1	ND	meadow forest	1500	North America		1.22
Iris clarkei Baker ex Hook.f.	Limn	Limn	pur	ant	2	2	1	2	2	1	1	2	8	ND	ND	1	grassland	4300	South Asia, East Asia and Pacific		1,18,24
Iris colchica Kem.-Nath.	Limn	Limn	pur	ant	2	2	1	2	2	1	1	2	7.5	ND	ND	ND	grassland	ND	Europe and Central Asia		1
Iris collettii Hooker	Nepa	Nepa	pur	ant	1	2	1	2	2	1	1	2	2.75	ND	ND	ND	meadow forest	3400	East Asia and Pacific		1.24
Iris confusa Sealy	Loph	Limn	pur	ant	1	2	1	2	2	1	1	2	4.5	ND	ND	ND	meadow	2400	East Asia and Pacific		1
Iris cristata Solander	Loph	Limn	pur	ant	1	2	1	2	2	1	1	2	3.5	2	1	1	meadow	1000	North America		1,18,23
Iris cuniculiformis Nolta & K.Y. Guan	Pseu	Iris	pur	ant	2	2	1	2	1	2	1	2	6.5	ND	ND	ND	shrubberies	4000	East Asia and Pacific		24	Personal communication (Tony Hall)
Iris cycloglossa Wendelbo	Juno	Scor	pur	ant	2	2	1	2	2	1	1	2	9	1	1	1	meadow	1700	Europe and Central Asia		1
Iris damascena Mouterde	Onco	Iris	whi&mar	ant&no	2	1	1	2	1	2	1	2	8	1	2	2	stony slopes	1200	Middle East		1,5,50
Iris danfordiae (Baker) Boissier	Reti	Herm	yel	car	2	2	1	2	2	1	2	2	4.5	ND	ND	1	stony slopes	2000	Middle East		1.118
Iris decora Wallich	Nepa	Nepa	pur	ant	1	2	1	2	2	1	1	2	4.5	1	ND	1	meadow	4300	East Asia and Pacific		1.25	Personal communication (Kenneth Walker)
Iris delavayi Micheli.	Limn	Limn	yel	ant	2	2	1	2	2	1	2	2	8	ND	ND	1	grassland	4000	East Asia and Pacific		1.26	Personal communication (Yuval Spair)
Iris dichotoma Pallas	Pard	Iris	yel&pur	ant&car	1	2	2	2	2	2	1	1	4.36	1	ND	1	meadow	2500	East Asia and Pacific		1,18,127
Iris dolichosiphon subsp. orientalis Noltie	Pseu	Iris	ora	car	2	2	1	2	1	2	1	2	5.25	ND	2	ND	meadow	4300	East Asia and Pacific		24.27
Iris domestica (L.) Goldblatt & Mabb.	Pard	Iris	yel&pur	ant&car	2	2	1	2	2	2	2	2	5	1	1	1	meadow	2100	East Asia and Pacific		28.127	Personal communication (Kenneth Walker)
Iris douglasiana Herb.	Limn	Limn	yel&whi	ant&no	1	2	2	1	2	1	1	1	7.5	1	1	1	meadow	1000	North America		1.29
Iris edomensis Sealy	Juno	Scor	pur	ant	1	1	1	2	2	1	1	2	4.5	1	1	1	steppe	1300	Middle East		1.12	Personal communication (Tony Hall)
Iris ensata Thunb.	Limn	Limn	mar	ant	1	2	1	2	2	1	1	2	11.5	1	1	1	grassland	1700	East Asia and Pacific		1,12,18,119-123	Personal communication (Yuval Spair,Kenneth Walker)
Iris falcifolia Bunge	Hexa	Iris	mar	car	2	2	1	2	1	2	2	2	3.5	ND	ND	ND	desert	1200	South Asia		1.3
Iris fernaldii R.C. Foster	Limn	Limn	pin	ant	1	2	1	2	2	1	1	2	7.5	ND	ND	ND	meadow	2000	North America		1,3,42,47	Personal communication (Kenneth Walker)
Iris filifolia Boiss	Xiph	Xiph	yel	car	2	2	1	2	2	1	1	2	4.5	ND	ND	ND	sand	1220	Europe and Central Asia, Middle East and North Africa		1
Iris flavissima Pall.	Psam	Iris	yel&pur	ant&car	2	2	1	2	1	2	2	2	4.5	ND	ND	ND	steppe	ND	Europe and Central Asia		1.24
Iris foetidissima L.	Spat	Spat	pur	ant	1	2	2	1	2	1	2	1	6	1	1	1	woodland	ND	Europe and Central Asia, Middle East and North Africa		1,18,31,118
Iris formosana Ohwi	Japo	Cros	yel	car	1	2	1	2	2	1	1	2	7.5	ND	2	ND	grassland	1000	East Asia and Pacific		1,3,24
Iris forrestii Dykes	Limn	Limn	yel&pur	ant&car	2	2	1	2	2	1	1	2	5.5	ND	ND	ND	meadow	4300	East Asia and Pacific		1
Iris fosteriana Aitch. & Baker	Juno	Scor	yel&pur	ant&car	2	1	1	2	2	1	1	2	4.5	1	1	1	sand	2000	Europe and Central Asia		1	Personal communication (Tony Hall)
Iris fulva Ker Gawl.	Limn	Limn	red	ant	2	2	1	2	2	1	1	2	6	2	1	1	shores	200	North America		1,16,32,33
Iris furcata M.Bieb., 1832	Pogo	Iris	pur	ant	1	2	1	2	1	2	1	2	5	1	ND	2	steppe	460	Europe and Central Asia		1
Iris galatica Siehe	Juno	Scor	yel&pur	ant&car	1	2	2	1	2	1	1	1	6.75	1	1	1	meadow	4500	East Asia and Pacific		1	Personal communication (Tony Hall)
Iris gatesii Foster	Onco	Iris	whi&mar	ant&no	2	1	1	2	1	2	1	2	16.5	1	2	2	grassland	2000	Europe and Central Asia		1
Irisxgermanica L.	Pogo	Iris	pur	ant	1	2	1	2	1	2	1	2	9.5	1	1	1	ND	ND	Europe and Central Asia, Middle East and North Africa		1,12,31,34
Iris glaucescens Bunge	Pogo	Iris	pur	ant	2	2	1	2	1	2	1	2	2.5	ND	ND	ND	stony slopes	3000	Europe and Central Asia		1.9
Iris goniocarpa Baker	Pseu	Iris	pur	ant	1	2	1	2	1	2	1	2	2.75	ND	ND	ND	meadow	5500	East Asia and Pacific		1,12,24
Iris gracilipes A.Gray	Loph	Loph	pur	ant	1	2	1	1	2	1	1	1	3.5	1	1	1	forest	100	East Asia and Pacific		1,35,36
Iris graeberiana Sealy	Juno	Scor	pur	ant	2	2	1	2	2	1	1	2	2.25	1	1	1	stony slopes	ND	Middle East and North Africa		1	Personal communication (Tony Hall)
Iris graminea L.	Limn	Limn	pur	ant	2	2	1	2	2	1	2	2	7.5	1	ND	1	forest	ND	Europe and Central Asia		1,11,26,31
Iris grossheimii Woronoff ex Grossh.	Onco	Iris	whi&mar	ant&no	2	1	1	2	1	2	1	2	7.5	1	2	2	stony slopes	3000	Europe and Central Asia		1.37
Iris halophila Asch. and Sint. ex Baker	Limn	Limn	yel&pur	ant&car	1	1	2	2	2	1	1	1	6	1	ND	ND	grassland	3452	Europe and Central Asia		12,38,
Iris hartwegii Baker	Limn	Limn	yel&pur	ant&car	2	2	2	1	2	1	1	1	7	1	ND	1	forest	2000	North America		1,12,39,
Iris haynei Bake	Onco	Iris	whi&mar	ant&no	2	1	1	2	1	2	1	2	11	1	2	2	stony slopes	550	Middle East and North Africa		1,4,50,63,124-125
Iris henryi Baker	Limn	Limn	pur	ant	1	2	1	2	2	1	1	2	4.5	ND	ND	ND	grassland	1900	East Asia and Pacific		1.12
Iris hermona Dinsm.	Onco	Iris	whi&mar	ant&no	2	1	1	2	1	2	1	2	10	1	2	2	meadow	1000	Middle East and North Africa		1,4,50,63,114
Iris hexagona Walter	Onco	Iris	pur	ant	2	2	1	2	2	1	1	2	11	2	1	1	grassland	lowland	North America		1.12
Iris hippolyti (Vved.) Kamelin	Juno	Scor	pur	ant	2	2	1	2	2	1	1	2	ND	1	1	1	desert	lowland	Europe and Central Asia		1	Personal communication (Tony Hall)
Iris histrio var. aintabensis Bak.	Reti	Herm	pur	ant	2	2	1	2	2	1	1	2	7	ND	ND	1	stony slopes	1200	Europe and Central Asia, Middle East and North Africa		1.18	Personal communication (Kenneth Walker)
Iris histrioides (G.F. Wilson) S. Arn.	Reti	Herm	pur	ant	2	2	1	1	2	1	1	1	6.5	ND	ND	1	forest	1500	Europe and Central Asia		1.18
Iris hoogiana Dykes	Regelia	Iris	pur	ant	1	2	1	1	1	2	2	1	8.5	ND	2	1	grassland	1800	Europe and Central Asia		1,18,41
Iris hookeri Penny ex D.Don	Limn	Limn	pur	ant	2	2	1	2	2	1	1	2	ND	1	1	ND	sand	lowland	North America		1.34
Iris hookeriana Foster	Pseu	Iris	pur	ant	1	2	1	2	1	2	2	2	2	1	ND	1	meadow	4400	South Asia		1,42,43,44
Iris humilis Georgi	Psam	Iris	yel	car	2	2	1	2	1	2	1	2	3.5	ND	ND	ND	stony slopes shores	1500	Europe and Central Asia, East Asia and Pacific		1.42
Iris hymenospatha B.Mathew & Wendelbo	Juno	Scor	whi	no	1	2	1	2	2	1	1	2	ND	1	1	1	stony slopes	2000	Middle East and North Africa		1.45	Personal communication (Tony Hall)
Iris iberica subsp. iberica (Unknown)	Onco	Iris	whi&mar	ant&no	2	1	1	2	1	2	1	2	12.5	1	2	2	stony slopes	3000	Middle East and North Africa		1.41
Iris imbricata Lindl.	Pogo	Iris	yel	car	2	2	1	2	1	2	2	2	8	1	ND	ND	stony slopes	3000	Middle East and North Africa		1.37
Iris innominata L.F.Henderson	Limn	Limn	yel&pur	ant&car	1	2	2	1	2	1	2	1	7	1	1	ND	grassland	2700	North America		1,22,46
Iris ivanovae Doronkin	Pseu	Iris	pur	ant	2	2	1	2	1	2	1	2	3.5	ND	ND	ND	meadow	1830	Europe and Central Asia, East Asia and Pacific		9,12,47
Iris japonica Thunberg	Loph	Limn	pur	ant	1	2	1	2	2	1	1	2	4.5	1	1	1	grassland	3400	East Asia and Pacific		1,12,18,48,
Iris juncea Poir.	Xiph	Xiph	yel	car	2	2	1	2	2	1	2	2	2.5	ND	ND	ND	stony slopes	3400	Middle East and North Africa		1.3
Iris junonia Heinrich Wilhelm Schott and Karl Georg Theodor Kotschy	Pogo	Iris	yel&pur	ant&car	1	2	2	1	1	2	1	1	4	ND	ND	ND	stony slopes	1000	Europe and Central Asia		1
Iris kemaonensis Wall. ex D.Don	Pseu	Iris	pur	ant	2	2	1	2	1	2	2	2	4.5	ND	ND	ND	meadow	4500	South Asia		3.24
Iris kirkwoodiae subsp. kirkwoodiae Chaudhary	Onco	Iris	whi&mar	ant&no	2	1	1	2	1	2	1	2	10	1	2	2	stony slopes	1700	Middle East and North Africa		1.41	Personal communication (Yuval Spair)
Iris kolpakowskiana Regel	Mono	Herm	pur	ant	2	2	1	2	2	1	1	2	6.35	ND	1	1	stony slopes	3000	Europe and Central Asia		1.42
Iris kopetdagensis (Vved.) B.Mathew & Wendelbo	Phys	Scor	yel	car	2	2	1	2	2	1	2	2	4.5	1	1	1	stony slopes	3000	Europe and Central Asia, Middle East and North Africa, South Asia		1	Personal communication (Tony Hall)
Iris koreana Nakai	Limn	Limn	yel	car	2	2	1	2	2	1	1	2	3.5	ND	ND	ND	shrubberies	1000	East Asia and Pacific		1.49
Iris korolkowii Regel	Regelia	Iris	whi&mar	ant&no	2	1	1	2	1	2	1	2	7	1	2	2	stony slopes	3800	Europe and Central Asia		1.19	Personal communication (Yuval Spair, Tony Hall)
Iris kuschakewiczii B.Fedtsch	Juno	Scor	pur	ant	1	2	1	2	2	1	2	2	7.25	1	1	1	stony slopes	900	Europe and Central Asia		1	Personal communication (Tony Hall)
Iris lactea Pallas	Limn	Limn	pur	ant	1	2	1	2	2	1	1	2	6	1	ND	1	grassland	3800	Europe and Central Asia		1,11,12,24	Personal communication (Kenneth Walker)
Iris lacustris Nuttall	Loph	Limn	pur	ant	1	2	1	2	2	1	1	2	4.5	1	1	ND	stony slopes shores	ND	North America		1,5,51
Iris laevigata Fischer	Limn	Limn	pur	ant	1	2	1	2	2	1	2	2	9	1	1	1	shores	ND	Europe and Central Asia, East Asia and Pacific		1,19,26,51,52
Iris latifolia Miller	Loph	Limn	pur	ant	1	2	1	2	2	1	1	2	12.5	1	ND	1	woodland	ND	Europe and Central Asia		1.31
Iris latistyla Y. T. Zhao	Loph	Limn	pur	ant	2	2	1	2	2	1	2	2	5	ND	ND	ND	grassland	4000	East Asia and Pacific		1,12,24
Iris lazica Alboff	Limn	Limn	pur	ant	2	2	1	2	2	1	1	2	8	ND	ND	1	shores	400	Europe and Central Asia		1.11
Iris leptophylla Lingelsheim	Pseu	Iris	pin	ant	2	2	1	2	1	2	2	2	4	ND	ND	ND	grassland	3200	East Asia and Pacific		1.12
Iris leptorrhiza Vvedensky	Juno	Scor	mar	car	2	2	1	2	2	1	2	2	ND	1	1	1	stony slopes	ND	Europe and Central Asia		1	Personal communication (Tony Hall)
Iris linifoia (Regel) O. Fedtschenko	Juno	Scor	mar	car	2	2	1	2	2	1	1	2	ND	1	1	1	stony slopes	2500	Europe and Central Asia, East Asia and Pacific		1.53	Personal communication (Tony Hall)
Iris loczyi Kanitz	Limn	Limn	pur	ant	2	2	1	2	2	1	2	2	5	ND	ND	ND	grassland	3800	Europe and Central Asia, Middle East and North Africa, South Asia		1,12,24
Iris longipetala Herbert	Limn	Limn	whi	no	1	2	1	2	2	1	2	2	6.5	1	ND	1	grassland	600	North America		1,12,26, 31,54
Iris longiscapa Ledebour	Hexa	Iris	pur	ant	2	1	1	2	1	2	2	2	4	ND	ND	ND	desert	300	Europe and Central Asia		1
Iris lortetii W. Barbey	Onco	Iris	whi&mar	ant&no	2	1	1	2	1	2	1	2	8.5	1	2	2	stony slopes	900	Middle East and North Africa		1,41,63
Iris ludwigii Maxim	Limn	Limn	pur	ant	2	2	1	2	2	1	2	2	ND	ND	ND	ND	stony slopes	100	Europe and Central Asia		1,3,55
Iris lutescens Lam	Pogo	Iris	pur&yel&mar	ant&car	1	2	2	1	1	2	2	1	6.5	1	2	2	grassland	1250	Europe and Central Asia		1,49,56-60	Personal communication (Kenneth Walker)
Iris maackii Maxim	Limn	Limn	yel	car	2	2	1	2	2	1	1	2	5.5	ND	ND	ND	grassland	ND	Europe and Central Asia		1.3
Iris macrosiphon Torrey	Limn	Limn	yel&pur	ant&car	2	2	2	1	2	1	1	1	5.5	1	ND	ND	grassland	100	North America		1,42,61	Personal communication (Kenneth Walker)
Iris magnifica Vvedensky	Juno	Scor	pur	ant	1	2	1	2	2	1	1	2	7.5	1	1	1	stony slopes	ND	Europe and Central Asia		1.3	Personal communication (Tony Hall,Kenneth Walker)
Iris mandschurica Maxim	Psam	Iris	yel	car	2	2	1	2	1	2	2	2	4.5	ND	ND	ND	stony slopes	800	Europe and Central Asia, East Asia and Pacific		1,3,62
Iris maracandica Vvedensky	Juno	Scor	yel	car	1	2	1	2	2	1	2	2	ND	1	1	1	stony slopes	450	Europe and Central Asia		1.3	Personal communication (Tony Hall)
Iris mariae Barbey	Onco	Iris	pin	ant	2	2	1	2	1	2	1	2	9	1	2	2	desert	1000	Middle East and North Africa		1,12,41,63
Iris marsica I. Ricci and Colasante	Pogo	Iris	pur	ant	2	2	1	2	1	2	2	2	8.5	ND	ND	ND	grassland	1700	Europe and Central Asia		1.64
Iris masia Stapf ex Foster	Limn	Limn	pur	ant	2	2	1	2	2	1	1	2	ND	ND	ND	ND	steppe	1100	Europe and Central Asia, Middle East and North Africa		1.65
Iris microglossa Wendelbo	Juno	Scor	pur	ant	2	2	1	2	2	1	2	2	5	1	1	1	stony slopes	3000	South Asia		1.3	Personal communication (Tony Hall)
Iris milesii Foster	Loph	Limn	pin	ant	1	2	1	2	1	1	2	2	7	ND	ND	1	woodland	3000	South Asia		1,12,42
Iris minutoaurea Makino	Limn	Limn	yel	car	2	2	1	2	2	1	2	2	2.25	ND	ND	ND	ND	1950	East Asia and Pacific		1,3,24
Iris missouriensis Nuttall	Limn	Limn	pin	ant	1	2	1	2	2	1	2	2	5.5	2	1	1	steppe	3000	North America		1,3,66-68
Iris munzii R. C. Foster	Limn	Limn	pur	ant	1	2	1	2	2	1	1	2	6.75	ND	ND	ND	stony slopes	1200	North America		1,3,62	Personal communication (Kenneth Walker)
Iris narbutii O. Fedtschenko	Juno	Scor	yel&pur	ant&car	2	1	1	2	2	1	1	2	5.5	1	1	1	stony slopes	ND	Europe and Central Asia		1,3,24	Personal communication (Tony Hall)
Iris narynensis O. Fedtschenko	Juno	Scor	pur	ant	2	2	1	2	2	1	1	2	5	1	1	1	stony slopes	600	East Asia and Pacific		1,3,126	Personal communication (Tony Hall)
Iris nectarifera Guner	Onco	Iris	yel&mar	ant&car	2	1	1	2	1	2	2	2	8.5	ND	2	1	steppe	500	Europe and Central Asia, Middle East and North Africa		1.3	Personal communication (Tony Hall)
Iris nezahatiae Güner & H. Duman	Juno	Scor	whi&mar	ant&no	2	1	1	2	2	1	2	2	5.5	ND	ND	ND	stony slopes	1360	Europe and Central Asia		1,2,69	Personal communication (Tony Hall)
Iris nicolai Vvedensky	Phys	Scor	yel&pur	ant&car	1	1	1	2	2	1	1	2	5.5	ND	ND	ND	stony slopes	2000	Europe and Central Asia, South Asia		1.3	Personal communication (Tony Hall)
iris nigricans Dinsmore	Onco	Iris	mar	ant	2	2	1	2	1	2	1	2	9	1	2	2	grassland	1200	Middle East and North Africa		1,3,50
iris nusairiensis mouterde	Juno	Scor	pur	ant	1	2	1	2	2	1	2	2	6.5	1	1	1	stony slopes	2000	Middle East and North Africa		1,3,43	Personal communication (Tony Hall)
Iris odaesanensis Lee	Limn	Limn	whi	no	1	2	1	2	2	1	1	2	4	ND	ND	ND	woodland	1500	East Asia and Pacific		1,3,24
iris orchioides Carriée	Juno	Scor	yel	car	1	2	1	2	2	1	1	2	5	1	1	1	stony slopes	3000	Europe and Central Asia		1.43	Personal communication (Tony Hall)
iris orientalis Thunberg	Limn	Limn	yel	car	1	2	1	2	2	1	1	2	9	1	ND	ND	woodland	1400	East Asia and Pacific		1.43
Iris oxypetala Bunge	Limn	Limn	pur	ant	2	2	1	2	2	1	1	2	5	ND	ND	1	ND	ND	Europe and Central Asia		1.42
iris palaestina (Baker) Boiss	Juno	Scor	mar	car	1	2	1	2	2	1	2	2	ND	1	2	1	desert	450	Middle East and North Africa		1.12	Personal communication (Yuval Spair, Tony Hall)
iris pallasii Fisch. ex Trevir.	Limn	Limn	pur	ant	2	2	1	2	2	1	1	2	ND	ND	ND	1	meadow	45	Europe and Central Asia		1,11,24
iris pallida Lam	Pogo	Iris	pur	ant	1	2	1	2	1	2	2	2	10	ND	ND	ND	stony slopes	ND	Europe and Central Asia		1.42
Iris pamphylica Hedge	Reti	Herm	yel&pur	ant&car	2	1	1	2	2	1	1	2	5.5	ND	ND	ND	woodland	1500	Europe and Central Asia		1.3
Iris paradoxa Steven	Onco	Iris	pur&yel&mar	ant&car	2	1	1	2	1	2	1	2	ND	1	2	2	stony slopes	2800	Europe and Central Asia		1.41
Iris pardanthopsis	ND	Pard	pur	ant	2	2	1	2	2	1	1	2	2.5	ND	ND	ND	grassland	ND	Europe and Central Asia		3
Iris parvula Vvedensky	Juno	Scor	pur	ant	2	2	1	2	2	1	2	2	4	1	1	1	stony slopes	3000	Europe and Central Asia		1	Personal communication (Tony Hall)
Iris perrieri Simonet ex P. Fournier	Pogo	Iris	pur	ant	2	2	1	2	1	2	2	2	5.5	ND	ND	ND	steppe	4800	Europe and Central Asia		1.3
Iris persica Lin	Juno	Scor	yel&pur	ant&car	1	1	2	1	2	1	1	1	5.5	1	1	1	stony slopes	1650	Europe and Central Asia		1.7	Personal communication (Tony Hall)
Iris petrana Dinsmore	Onco	Iris	pur&yel&mar	ant&car	2	2	2	1	1	2	1	1	7.5	1	2	2	desert	1500	Middle East and North Africa		1,63,71
Iris planifolia (Miller) Fiori & Paul	Juno	Scor	pur	ant	1	2	1	1	2	1	2	1	6.5	1	2	1	stony slopes	300	Europe and Central Asia, Middle East and North Africa		1.72
Iris popovii Vvedensky	Phys	Scor	pur	ant	2	2	1	2	2	1	2	2	ND	1	1	1	stony slopes	3600	Europe and Central Asia		1.42	Personal communication (Tony Hall)
Iris postii Mouterde	Juno	Scor	pur	ant	2	2	1	2	2	1	1	2	5.75	1	1	1	sand	650	Middle East and North Africa		1,3,42	Personal communication (Tony Hall)
Iris potaninii Maxim	Psam	Iris	yel	car	2	2	1	2	1	2	2	2	3.5	ND	ND	ND	stony slopes	6000	East Asia and Pacific		1,3,42
Iris prismatica Pursh ex Ker-Gawl	Limn	Limn	pur	ant	1	2	1	2	2	1	1	2	6.25	ND	ND	1	woodland	lowland	North America		1.42
Iris proantha var. valida (S.S.Chien) Y.T.Zhao	Limn	Limn	pur	ant	1	2	1	2	2	1	1	2	4.25	ND	ND	ND	meadow forest	ND	East Asia and Pacific		1
iris pseudacorus Linn	Limn	Limn	yel	car	1	2	1	2	2	1	1	2	8.5	1	1	1	meadow	lowland	Europe and Central Asia, Middle East and North Africa		1,34,74
Iris pseudocapnoides Rukš?ns	Juno	Scor	yel	car	2	2	1	2	2	1	1	2	ND	1	1	1	stony slopes	4300	Europe and Central Asia		3	Personal communication (Tony Hall)
Iris pseudocaucasica Grossheim	Juno	Scor	yel&pur	ant&car	2	1	2	2	2	1	1	1	5.5	1	1	1	stony slopes	3500	Europe and Central Asia		1.74	Personal communication (Tony Hall)
Iris pseudopumila Tineo	Pogo	Iris	yel&pur	ant&car	1	1	2	2	1	2	1	1	7	1	ND	1	steppe	800	Europe and Central Asia		1.3	Personal communication (Kenneth Walker)
Iris pumila Linn	Pogo	Iris	yel&pur	ant&car	1	2	2	1	1	2	2	1	5.5	1	2	2	sand	700	Europe and Central Asia		1,18,75-89
Iris purdyi Eastwood	Limn	Limn	yel&pur	ant&car	1	2	2	2	2	1	2	1	8	ND	ND	1	woodland	1000	North America		1.3	Personal communication (Kenneth Walker)
Iris purpureobractea Mathew & Baytop.	Pogo	Iris	yel	car	1	2	1	2	1	2	2	1	2.5	ND	ND	ND	stony slopes	1600	Europe and Central Asia		1.3
Iris qinghainica Zhao	Limn	Limn	pin	ant	2	2	1	2	2	2	1	2	4.5	ND	ND	ND	grassland	3100	East Asia and Pacific		1,3,12,24
Iris regis-uzziae Feinbrun	Juno	Scor	yel&pur	ant&car	1	2	2	2	2	1	2	1	5.5	1	1	1	stony slopes	1000	Middle East and North Africa		1.3	Personal communication (Tony Hall)
Iris reticulata Bieb.	Reti	Herm	pur	ant	1	2	1	1	2	1	2	2	8	1	ND	1	meadow	2700	Europe and Central Asia, Middle East and North Africa		1,3,18,118
Iris rosenbachiana Regel	Phys	Scor	whi&yel&pur	ant&car	1	2	2	1	2	1	2	1	5.5	1	1	1	stony slopes	2000	Europe and Central Asia		1.3	Personal communication (Tony Hall)
Iris rossii Baker	Limn	Limn	pur	ant	1	2	1	2	2	1	1	2	3.5	1	ND	ND	grassland	100	East Asia and Pacific		1,3,12,90
Iris ruthenica Ker-Gawl	Ioni	Limn	pur	ant	2	2	1	2	2	1	1	2	3.5	ND	ND	1	grassland	3200	Europe and Central Asia		1,3,12,18
Iris sanguinea Hornem ex Donn.	Limn	Limn	pur	ant	1	2	1	2	2	1	1	2	7	1	1	ND	meadow	500	East Asia and Pacific		1,12,91	Personal communication (Kenneth Walker)
Iris sari Schot es Baker.	Onco	Iris	yel&mar	ant&car	2	2	1	2	1	2	1	2	8.5	1	2	ND	stony slopes	2250	Europe and Central Asia		1,41,92
Iris scariosa Willdenow	Pogo	Iris	yel&pur	ant&car	1	1	2	1	1	2	2	1	4.5	ND	2	ND	stony slopes	3000	Europe and Central Asia, East Asia and Pacific		1,24,93
Iris schachtii Markgraf	Pogo	Iris	yel&pur	ant&car	1	1	2	2	1	2	2	1	5.5	ND	ND	ND	stony slopes	1700	Europe and Central Asia		1,3,94
Iris serotina Willk	Xiph	Xiph	pur	ant	2	2	1	2	2	1	1	2	ND	ND	ND	ND	stony slopes	1800	Europe and Central Asia, Middle East and North Africa		1.9
Iris setina Colas.	Iris	Iris	pur	ant	2	2	1	2	1	2	1	2	ND	ND	ND	ND	meadow	400	Europe and Central Asia		1,3,9
Iris setosa Pallas ex Link.	Limn	Limn	pur	ant	1	2	1	2	2	1	1	2	7.5	1	1	1	stony slopes shores	2500	Europe and Central Asia		1,3,9,34
Iris sibirica Linn.	Limn	Limn	pur	ant	1	2	1	2	2	1	1	2	6.5	1	1	1	meadow	ND	Europe and Central Asia		1,18,95
Iris sichuanensis Zhao	Pseu	Iris	pur	ant	2	2	1	2	1	2	1	2	6	ND	ND	ND	ND	ND	ND		1,3,24
Iris sintenisii Janka	Limn	Limn	pur	ant	2	2	1	2	2	1	1	2	5.5	ND	ND	1	meadow	1500	Europe and Central Asia		1.11
Iris sofarana Foster	Onco	Iris	whi&mar	ant&no	2	1	1	2	1	2	1	2	11.5	1	2	2	stony slopes	2000	Middle East and North Africa		1,50,96	Personal communication (Yuval Spair)
Iris spuria subsp. sogdiana Bunge	Xiph	Spat	pur	ant	1	2	1	2	2	1	1	2	5	ND	ND	ND	meadow	ND	Europe and Central Asia, Middle East and North Africa		3
Iris songarica Schrenk	Limn	Limn	pur	ant	2	2	1	2	2	1	2	2	6	ND	ND	1	grassland	2500	Europe and Central Asia, Middle East and North Africa		1,11,97
Iris speculatrix Hance	Limn	Limn	pur	ant	2	2	1	2	2	1	1	2	5.75	ND	ND	1	grassland	1800	East Asia and Pacific		1,12,18,24	Personal communication (Kenneth Walker)
Iris sprengeri Siehe	Onco	Iris	whi&mar	ant&no	2	1	1	2	1	2	1	2	1.25	1	2	2	meadow	6500	Europe and Central Asia		1,3,98
Iris spuria subsp. spuria	Limn	Limn	yel&pur	ant&car	2	2	2	2	2	1	1	1	7	1	ND	1	meadow	ND	Europe and Central Asia		1,3,18
Iris staintonii Hara	Nepa	Nepa	pur	ant	2	2	1	2	2	1	1	2	3	ND	ND	ND	stony slopes	3500	South Asia		1.9
Iris stenophylla Haussk.& Siehe ex Baker	Juno	Scor	pur	ant	2	1	1	2	2	1	1	2	6	1	1	1	stony slopes	2000	Europe and Central Asia		1.3	Personal communication (Tony Hall)
Iris stocksii (Baker) Boiss	Juno	Scor	pur	ant	2	2	1	2	2	1	2	2	5.5	1	1	1	stony slopes	2700	South Asia		1.9	Personal communication (Tony Hall)
Iris stolonifera Maxim.	Regelia	Iris	mar	ant	2	1	1	2	1	2	2	2	7.5	ND	1	1	stony slopes	2400	Europe and Central Asia		1,18,	Personal communication (Tony Hall)
Iris suaveolens Boissier & Reuter	Pogo	Iris	yel&pur	ant&car	1	2	2	2	1	2	2	1	5	ND	ND	ND	stony slopes	ND	Europe and Central Asia		1.3
Iris subbiflora Brot.	Pogo	Iris	pur	ant	1	2	1	2	1	2	2	2	7.5	ND	ND	ND	stony slopes	550	Europe and Central Asia		1.18
Iris subdecolorata Vved.	Juno	Scor	pur	ant	2	2	1	2	2	1	2	2	3.25	1	1	1	stony slopes	ND	Europe and Central Asia		1.3	Personal communication (Tony Hall)
Iris subdichotoma Zhao	Loph	Limn	pur	ant	1	2	1	2	2	1	1	2	4.25	ND	ND	ND	stony slopes shores	2700	East Asia and Pacific		1,12,24
Iris svetlanae Vved.	Juno	Scor	yel	car	2	2	1	2	2	1	2	2	ND	1	1	1	stony slopes	ND	Europe and Central Asia		1.9	Personal communication (Tony Hall)
Iris swensoniana Chaud.Kirkw.& Weym.	Onco	Iris	mar	ant	2	2	1	2	1	2	1	2	7.5	1	2	2	steppe	ND	Middle East and North Africa		1	Personal communication (Yuval Spair)
Iris tadshikorum Vved.	Juno	Scor	whi	no	1	2	1	2	2	1	2	2	ND	1	1	1	stony slopes	2500	Europe and Central Asia		1	Personal communication (Tony Hall)
Iris taochia Woronoff ex Grossheim	Juno	Scor	yel&pur	ant&car	1	2	2	2	1	2	2	1	8	ND	ND	ND	stony slopes	1700	Europe and Central Asia		1.9
Iris tectorum Maxim.	Loph	Limn	pin	ant	1	2	1	2	2	1	2	2	9	1	1	1	meadow	3500	East Asia and Pacific		1.99
Iris tenax Doug.	Limn	Limn	yel&pur	ant&car	1	2	2	1	2	1	1	1	8	1	1	1	woodland	600	North America		1.3
Iris tenuifolia Pall.	Limn	Limn	pur	ant	2	2	1	2	2	1	2	2	5	ND	ND	ND	steppe	2000	Europe and Central Asia		1.3
Iris tenuis S. Watson	Loph	Limn	whi	no	1	2	1	2	2	1	1	2	3.5	1	2	1	forest	ND	North America		1.3
Iris tenuissima Dykes	Limn	Limn	mar	car	1	2	1	2	2	1	2	2	4.5	ND	ND	ND	woodland	2000	North America		1,3,15
Iris thompsonii R. C. Foster	Limn	Limn	pur	ant	1	2	1	2	2	1	1	2	ND	ND	ND	ND	woodland	600	North America		3
Iris tigridia Bunge	Pseu	Iris	pur	ant	2	2	1	2	1	2	2	2	4.5	ND	ND	ND	steppe	3000	East Asia and Pacific		1.3
Iris tingitana Boiss. & Reut	Pseu	Iris	pur	ant	2	2	1	2	2	1	1	2	2	ND	ND	1	meadow	470	Middle East and North Africa		1.3
Iris tridentata Pursh.	Limn	Limn	pur	ant	1	2	1	2	2	1	1	2	7.5	1	ND	ND	woodland	200	North America		1.3
Iris tubergeniana Fos.	Juno	Scor	yel	car	2	2	1	2	2	1	2	2	5.5	1	1	1	stony slopes	ND	Europe and Central Asia		1.3	Personal communication (Tony Hall)
Iris tuberosa L.	Reti	Herm	yel&mar	ant&car	2	1	1	2	2	1	1	2	4.5	1	1	1	stony slopes	1000	Europe and Central Asia, Middle East and North Africa		1,3,100-101
Iris typhifolia Kitagawa	Limn	Limn	pur	ant	2	2	1	2	2	1	1	2	6.5	ND	1	ND	shores	1600	East Asia and Pacific		1.3
Iris unguicularis Poir.	Limn	Limn	pur	ant	1	2	1	2	2	1	1	2	6	ND	1	1	stony slopes	1000	Europe and Central Asia, Middle East and North Africa		1,3,11	Personal communication (Kenneth Walker)
Iris uniflora Pallas	Ioni	Limn	pur	ant	2	2	1	2	2	1	2	2	6	ND	ND	ND	grassland	ND	Europe and Central Asia		1.3
Iris variegata L.	Pogo	Iris	yel&mar	ant&car	1	1	1	2	1	2	2	2	6	1	2	2	grassland	0	Europe and Central Asia		1,3,18,102
Iris ventricosa Pall.	Limn	Limn	pin	ant	2	2	1	2	2	1	1	2	6	ND	ND	ND	grassland and desert	3700	East Asia and Pacific		1,3,24
Iris verna L.	Limn	Limn	pur	ant	1	2	1	2	2	1	1	2	4	1	ND	ND	stony slopes	ND	North America		1.3
Iris versicolor L.	Limn	Limn	pur	ant	1	2	1	1	2	1	1	1	7	1	1	1	woodland	0	North America		1,103-105
Iris vicaria Vved.	Juno	Scor	yel&pur	ant&car	1	2	2	2	2	1	1	1	4.5	1	1	1	stony slopes	1500	Europe and Central Asia		1.3	Personal communication (Tony Hall)
Iris virginica L.	Limn	Limn	pin	ant	1	2	1	2	2	1	1	2	7	1	ND	1	shores	lowland	North America		1.18	Personal communication (Kenneth Walker)
Iris vorobievii N.S.Pavlova	Psam	Iris	mar	car	2	2	1	2	1	2	2	2	6.5	ND	ND	ND	meadow	lowland	Europe and Central Asia		3
Iris warleyensis Foster	Juno	Scor	pur	ant	1	2	1	2	2	1	1	2	6	1	1	1	stony slopes	20000	Europe and Central Asia		1.3	Personal communication (Tony Hall)
Iris wattii Baker and Hook.f.	Loph	Limn	pur	ant	1	2	1	2	2	1	1	2	6	ND	ND	ND	shores	2300	East Asia and Pacific		1,3,24	Personal communication (Kenneth Walker)
Iris willmottiana Foster	Juno	Scor	pur	ant	1	2	1	2	2	1	2	2	6.5	1	1	1	sand	2900	Europe and Central Asia, East Asia and Pacific		1.3	Personal communication (Tony Hall)
Iris wilsonii C.H.Wright	Limn	Limn	yel	car	1	2	1	2	2	1	2	2	7	ND	ND	ND	stony slopes	4000	East Asia and Pacific		1.3
Iris winogradowii Fomin	Reti	Herm	yel	car	2	2	1	2	2	1	1	2	6.5	ND	ND	ND	stony slopes	2000	Europe and Central Asia		1.3
Iris xanthospuria Brian Mathew and T.Baytop	Limn	Limn	yel	car	2	2	1	2	2	1	2	2	10	ND	ND	ND	meadow	1000	Europe and Central Asia, Middle East and North Africa		1.3
Iris xiphium L.	Xiph	Xiph	pur	ant	2	2	1	2	2	1	1	2	10	1	ND	1	woodland	900	Europe and Central Asia, Middle East and North Africa		1.3
Iris zaprjagajevii (N.V.Abramov) T. Hall & Seisums	Juno	Scor	whi	no	1	2	1	2	2	1	2	2	5.5	1	1	1	stony slopes	2200	Europe and Central Asia		1.3	Personal communication (Tony Hall)
Iris zenaidae Botschantz.	Juno	Scor	pur	ant	2	2	1	2	2	1	2	2	7.5	1	1	1	stony slopes	600	Europe and Central Asia		1.3

## Sheet: abreviations
Abbreviations:	Bic	Bicolour	1 - YES	2 - NO		Colour abreviations		Pigment abreviations
	Whi	White morphs	1 - YES	2 - NO		yel	yellow	ant	anthocyanins
	Con	Continous flower colour	1 - YES	2 - NO		pur	purple	car	carotenoids
	Hai	Hair on tepals	1 - YES	2 - NO		whi	white	no	lacking anthocyanins flavonoids and carotenoids
	Cre	Crest on tepals	1 - YES	2 - NO		mar	maroon
	Spo	Spot on tepals	1 - YES	2 - NO		ora	orange
	Sta	Polymorphic	1 - YES	2 - NO		red	red
	Dia	Flower diammeter
	Pol	Pollinator group	1 - insects	2 insects and bird
	Sel	Self compability	1 - YES	2 - NO
	Nec	Nectar production	1 - YES	2 - NO
	Hab.	Habitat type
	Ele	Elevation (min/max)
