# Supplementary material for: All the Colors of the Rainbow: Diversification of Flower Color and Intraspecific Color Variation in the Genus Iris
Source: Front Plant Sci. 2020 Oct 13;11:569811. doi: 10.3389/fpls.2020.569811 (PMC7588356; doi:10.3389/fpls.2020.569811)
Supplement: Supplementary Material 1 — Accession numbers of the gene sequences acquired from GenBank. [file Data_Sheet_1.csv]

	Sequence type
organism	matK	trnL	ndhF	trnK	rbcL	ITS
Iris_aitchisonii	FR870402.1	FR870613.1	-	FR870402.1	-	-
Iris_alberti	KT382080.1	KT382143.1	HM574396.1	KT382080.1	-	-
Iris_albicans	KY319396.1	KY319419.1	-	KY319396.1	-	-
Iris_albomarginata	KC510964.1	KC510921.1	-	KC510964.1	-	-
Iris_alexeenkoi	HM574681.1	KY319420.1	HM574397.1	HM574620.1	-	-
Iris_anguifuga	KP089597.1	-	-	-	KP089552.1	-
Iris_antilibanotica	KT382060.1	KT382123.1	-	KT382060.1	-	-
Iris_aphylla	HM574672.1	KY319421.1	HM574398.1	HM574546.1	-	-
Iris_atrofusca	KT382061.1	KT382124.1	-	KT382061.1	-	-
Iris_atropatana	FR870431.1	FR870642.1	-	FR870431.1	-	-
Iris_atropurpurea	KT382062.1	KT382125.1	-	KT382062.1	-	-
Iris_attica	JX679334.1	JX679300.1	-	JX679325.1	-	-
Iris_aucheri	FR870384.1	KC510922.1	HM574399.1	FR870384.1	-	-
Iris_auranitica	JX679335.1	JX679301.1	-	JX679326.1	-	-
Iris_barbatula	HM574647.1	KC510957.1	HM574400.1	HM574586.1	-	-
Iris_barnumiae	HM574673.1		HM574401.1	HM574612.1	-	-
Iris_basaltica	KT382065.1	KT382128.1	-	KT382065.1	-	-
Iris_benacensis	KY319397.1	KY319422.1	-	KY319397.1	-	-
Iris_bicapitata	HM574635.1	KY319423.1	HM574402.1	HM574574.1	-	-
Iris_biglumis	-	AF480366.1	-	-	-	-
Iris_bismarckiana	HM574679.1	JX679302.1	HM574403.1	HM574618.1	-	-
Iris_bloudowii	MF158642.1	AF480389.1	-	-	KP089553.1	-
Iris_boissieri	HM574650.1	HQ180213.1	HM574404.1	HM574589.1	-	-
Iris_bostrensis	HM574683.1	JX679303.1	HM574405.1	HM574622.1	-	-
Iris_bracteata	FJ197268.1	EU939455.1	-	FJ197221.1	-	AF488760.2
Iris_brevicaulis	KC118916.1	EU939456.1	HM574406.1	KC118916.1	MG227367.1	KC118881.1
Iris_bucharica	KC510965.1	KC510923.1	-	KC510965.1	-	-
Iris_bulleyana	FJ197269.1	LR597375.1	-	FJ197222.1	KX518296.1	-
Iris_bungei	-	LC309055.1	-	-	-	-
Iris_capnoides	FR870418.1	FR870629.1	-	FR870418.1	-	-
Iris_cathayensis	-	-	-	-	-	DQ472161.1
Iris_caucasica	AY596668.1			AY596669.1	-	-
Iris_cedreti	KT382066.1	-	-	KT382066.1	-	-
Iris_cedretii	-	KT382129.1	-	-	-	-
Iris_cf. baldshuanica	FR870400.1	FR870611.1	-	FR870400.1	-	-
Iris_chrysographes	FJ197270.1	LR597379.1	-	FJ197223.1	KX518297.1	-
Iris_chrysophylla	FJ197271.1	-	HM574410.1	FJ197224.1	-	AF488755.1
Iris_clarkei	FJ197272.1	LR597385.1	-	FJ197225.1	-	-
Iris_colchica	AY596632.1	EU939462.1	HM574411.1	AY596632.1	-	-
Iris_collettii	AY596664.1	KY319462.1	HM574412.1	AY596664.1	KP089558.1	-
Iris_confusa	KC510978.1	KC510943.1	-	KC510978.1	JX903218.1	-
Iris_cristata	KC510979.1	EU939463.1	HM574413.1	KC510979.1	-	-
Iris_cuniculiformis	AY596656.1	-	-	AY596656.1	KX518306.1	-
Iris_cycloglossa	FR870390.1	KC510927.1	HM574414.1	FR870390.1	-	-
Iris_damascena	JX679337.1	JX679306.1	-	JX679328.1	-	-
Iris_danfordiae	AY596630.1	EU939464.1	HM574415.1	AY596630.1	-	-
Iris_darwasica	KP089605.1	-	-	-	KP089560.1	-
Iris_decora	FR870434.1	KY319463.1	HM574416.1	FR870434.1	KP089561.1	-
Iris_delavayi	FJ197274.1	LR597382.1	HM574417.1	FJ197227.1	KX518302.1	AF488751.1
Iris_dichotoma	KC510988.1	AJ409612.1	HM574418.1	KC510988.1	AJ309696.1	DQ472164.1
Iris_dolichosiphon subsp. orientalis	KY319413.1	KY319453.1	-	KY319413.1	-	-
Iris_domestica	AY596652.1	AJ409610.1	HM574419.1	AY596652.1	AJ309694.1	KP058312.1
Iris_douglasiana	KC118917.1	EU939467.1	-	KC118917.1	AB917043.1	AF488759.2
Iris_edomensis	FR870416.1	FR870627.1	-	FR870416.1	-	-
Iris_ensata	AJ579960.1	EU939468.1	HM574421.1	KC118918.1	D28332.1	KC118882.1
Iris_falcifolia	AY596665.1	FR870632.1	HM574423.1	AY596665.1	-	-
Iris_fernaldii	FJ197277.1	EU939469.1	-	FJ197230.1	-	AF488754.1
Iris_filifolia	HM574649.1	HQ180221.1	HM574422.1	HM574588.1	-	-
Iris_flavissima	HM574639.1	KY319443.1	HM574424.1	HM574578.1	-	-
Iris_foetidissima	FJ197278.1	EU939470.1	HM574425.1	FJ197231.1	HM850074.1	-
Iris_formosana	KC510980.1	KC510945.1	-	KC510980.1	-	-
Iris_forrestii	KC118920.1	LR597380.1	HM574426.1	KC118920.1	AJ307083.1	KC118884.1
Iris_fosteriana	FR870392.1	FR870603.1	-	FR870392.1	-	-
Iris_fulva	AY596650.1	EU939472.1	HM574427.1	AY596650.1	-	-
Iris_furcata	KY319400.1	KY319426.1	-	KY319400.1	-	-
Iris_galatica	FR870381.1	EU939473.1	-	FR870381.1	-	-
Iris_gatesii	HM574684.1	JX679307.1	HM574428.1	HM574623.1	-	-
Iris_germanica	HM574636.1	KY319427.1	HM574429.1	HM574575.1	L05037.2	KP006784.1
Iris_glaucescens	-	AF480391.1	-	-	-	-
Iris_goniocarpa	KY319411.1	KY319447.1	-	KY319411.1	KT280114.1	-
Iris_gracilipes	HM574691.1	KC510946.1	HM574430.1	HM574630.1	-	-
Iris_graeberiana	FR870432.1	FR870643.1	-	FR870432.1	-	-
Iris_graminea	HM574670.1	-	HM574431.1	HM574609.1	-	-
Iris_grossheimii	KT382067.1	KT382130.1	-	KT382067.1	-	-
Iris_halophila	-	AF480370.1	-	-	-	-
Iris_hartwegii subsp. hartwegii	KC118915.1	EU939475.1	-	KC118915.1	-	AF488766.1
Iris_haynei	KT382068.1	KT382131.1	HM574432.1	KT382068.1	-	-
Iris_henryi	KC510987.1	EU939477.1	HM574433.1	KC510987.1	-	-
Iris_hermona	KT382069.1	KT382132.1	HM574434.1	KT382069.1	-	-
Iris_hexagona	KJ772866.1	-	-	-	KJ773599.1	-
Iris_hippolyti	FR870419.1	FR870630.1	-	FR870419.1	-	-
Iris_histrio subsp. aintabensis	HM574659.1		HM574435.1	HM574598.1	-	-
Iris_histrioides	AY596631.1	-	-	AY596631.1	-	-
Iris_hoogiana	HM574644.1	KY319451.1	HM574436.1	HM574583.1	-	-
Iris_hookeri	KC118926.1	-	-	KC118926.1	MG226405.1	KC118886.1
Iris_hookeriana	HM574687.1	KY319448.1	HM574437.1	HM574626.1	-	-
Iris_humilis	AY596655.1	FM863910.1	HM574438.1	AY596655.1	-	-
Iris_hymenospatha subsp. Hymenospatha	FR870436.1	FR870647.1	-	FR870436.1	-	-
Iris_iberica subsp. Iberica	KT382070.1	KT382133.1		KT382070.1	-	-
Iris_imbricata	AY596662.1	-	-	AY596662.1	-	-
Iris_innominata	FJ197284.1	EU939478.1	HM574439.1	FJ197237.1	-	AF488762.1
Iris_ivanovae	-	AF480394.1	-	-	-	-
Iris_japonica	KC510981.1	KC510948.1	HM574440.1	KC510981.1	KX518309.1	MH703374.1
Iris_juncea	-	HQ180223.1	-	-	-	-
Iris_junonia	KY319401.1	KY319428.1	-	-	-	-
Iris_kemaonensis	HM574646.1	KY319449.1	HM574441.1	HM574585.1	-	-
Iris_kirkwoodiae subsp. Kirkwoodiae	HM574677.1	KT382134.1	HM574442.1	KT382071.1	-	-
Iris_kolpakowskiana	HM574660.1	-	HM574443.1	HM574599.1	-	-
Iris_kopetdagensis	FR870433.1	FR870644.1	-	FR870433.1	-	-
Iris_koreana	FJ197285.1	EU939479.1	HM574444.1	FJ197238.1	-	KT595346.1
Iris_korolkowii	KY319412.1	KY319452.1	-	KY319412.1	-	-
Iris_kuschakewiczii	KC510966.1	KC510928.1	HM574445.1	KC510966.1	-	-
Iris_lactea	FJ197286.1	LN871620.1	HM574446.1	FJ197239.1	KX518311.1	DQ277639.1
Iris_lacustris	HM574692.1	KC510949.1	HM574447.1	HM574631.1	MG227321.1	-
Iris_laevigata	KC118927.1	LT628003.1	-	KC118927.1	KC704836.1	DQ277643.1
Iris_latifolia	-	HQ180211.1	-	-	-	-
Iris_latistyla	KC510982.1	KC510950.1	-	KC510982.1	-	-
Iris_lazica	AY596626.1	JQ414001.1	HM574448.1	AY596626.1	-	-
Iris_leptophylla	KY319414.1	KY319454.1	-	KY319414.1	KX518312.1	-
Iris_leptorrhiza	FR870408.1	FR870619.1	-	FR870408.1	-	-
Iris_linifolia	KC510967.1	KC510929.1	-	KC510967.1	-	-
Iris_loczyi	AY596649.1	EU939483.1	-	AY596649.1	KP089572.1	-
Iris_longipetala	FJ197289.1	EU939484.1	HM574449.1	FJ197242.1	-	-
Iris_longiscapa	JX679341.1	JX679314.1	-	JX679332.1	-	-
Iris_lortetii	KT382074.1	KT382137.1	-	KT382074.1	-	-
Iris_ludwigii	-	AF480376.1	-	-	-	-
Iris_lutescens	KY319402.1	KY319429.1	-	KY319402.1	-	-
Iris_maackii					-	DQ472159.1
Iris_macrosiphon	FJ197290.1	EU939485.1	-	FJ197243.1	-	AF488753.1
Iris_magnifica	FR870406.1	KC510930.1	HM574450.1	FR870406.1	-	-
Iris_mandshurica	HM574643.1	FM863896.1	HM574451.1	HM574582.1	KP089573.1	-
Iris_maracandica	KC510968.1	KC510931.1	-	KC510968.1	-	-
Iris_mariae	JX679338.1	JX679308.1	-	JX679329.1	-	-
Iris_marsica	KY319403.1	KY319430.1	-	KY319403.1	-	-
Iris_masia	AY596628.1	EU939486.1	HM574452.1	AY596628.1	-	-
Iris_microglossa	FR870404.1	FR870615.1	-	FR870404.1	-	-
Iris_milesii	KY319415.1	KY319455.1	-	KY319415.1	-	-
Iris_minutoaurea	FJ197291.1	EU939487.1	HM574453.1	FJ197244.1	JF972898.1	KT119547.1
Iris_missouriensis	AY596648.1	EU939488.1	HM574454.1	AY596648.1	AY149365.1	-
Iris_munzii	FJ197292.1	EU939489.1	HM574455.1	HM574570.1	-	AF488770.1
Iris_narbutii	KC510969.1	FR870599.1	-	KC510969.1	-	-
Iris_narynensis	FR870380.1	FR870591.1	-	FR870380.1	-	-
Iris_nectarifera	HM574634.1	JX679309.1	HM574456.1	HM574573.1	-	-
Iris_nezahatiae	KC510970.1	KC510933.1	-	KC510970.1	-	-
Iris_nicolai	FR870379.1	FR870590.1	-	FR870379.1	-	-
Iris_nigricans	KT382075.1	KT382138.1	HM574457.1	KT382075.1	-	-
Iris_nusairiensis	FR870376.1	FR870587.1	-	FR870376.1	-	-
Iris_odaesanensis	FJ197293.1	EU939490.1	HM574458.1	FJ197246.1	JF972899.1	KT595359.1
Iris_orchioides	FR870417.1	FR870628.1	HM574459.1	FR870417.1	-	-
Iris_orientalis	AY596636.1	EU939491.1	HM574460.1	AY596636.1	-	AF130832.1
Iris_oxypetala	-	LN871609.1	-	-	-	-
Iris_palaestina	FR870387.1	FR870598.1	-	FR870387.1	-	-
Iris_pallasii	-	AF480377.1	-	-	-	-
Iris_pallida var. pallida	HM574689.1	KY319432.1	HM574461.1	HM574564.1	-	-
Iris_pamphylica	HM574693.1	-	HM574462.1	HM574632.1	-	-
Iris_paradoxa subs. paradoxa	KT382076.1	KT382139.1	-	KT382076.1	-	-
Iris_pardanthopsis	AJ581426.1	-	-	-	-	-
Iris_parvula	FR870399.1	FR870610.1	-	FR870399.1	-	-
Iris_perrieri	KY319405.1	KY319433.1	-	KY319405.1	-	-
Iris_persica	AY596667.1	KC510934.1	HM574463.1	AY596667.1	-	-
Iris_petrana	KT382077.1	KT382140.1	-	KT382077.1	-	-
Iris_planifolia	FR870410.1	FR870621.1	HM574464.1	FR870410.1	-	-
Iris_popovii	FR870415.1	FR870626.1	-	FR870415.1	-	-
Iris_postii	FR870375.1	FR870586.1	-	FR870375.1	-	-
Iris_potaninii	AY596654.1	AF480400.1		AY596654.1	-	-
Iris_prismatica	KC118940.1	EU939492.1	HM574467.1	KC118940.1	MG227063.1	KC118891.1
Iris_proantha var. valida	HM574690.1	KC510952.1	HM574468.1	HM574629.1	-	-
Iris_pseudacorus	KC118961.1	LT628004.1	HM574469.1	KC118961.1	JF972900.1	KC118892.1
Iris_pseudocapnoides	KC510971.1	KC510936.1	-	KC510971.1	-	-
Iris_pseudocaucasica	KC510972.1	KC510937.1	-	KC510972.1	-	-
Iris_pseudopumila	KY319406.1	KY319434.1	-	KY319406.1	-	-
Iris_pumila	HM574637.1	KY319435.1	HM574470.1	HM574576.1	MK526021.1	-
Iris_purdyi	FJ197295.1	EU939494.1	HM574471.1	FJ197248.1	-	AF488758.1
Iris_purpureobractea	HM574638.1	KC256800.1	HM574472.1	HM574577.1	-	-
Iris_qinghainica	KT280220.1	-	-	-	KT280115.1	-
Iris_regis-uzziae	FR870409.1	FR870620.1	-	FR870409.1	-	-
Iris_reticulata	AY596629.1	JQ413995.1	HM574473.1	AY596629.1	-	-
Iris_rosenbachiana	KC510973.1	KC510938.1	-	KC510973.1	-	-
Iris_rossii	AB733386.1	AB733385.1	JX903473.1	AB733386.1	HM640541.1	KT119543.1
Iris_ruthenica	KC118957.1	DQ286798.1	-	KC118957.1	KC704848.1	-
Iris_sanguinea	KC118929.1	EU939496.1	HM574474.1	KC118929.1	JF972902.1	DQ277636.1
Iris_sari	AY596659.1	JQ413999.1	HM574475.1	AY596659.1	-	-
Iris_scariosa	KP089627.1	-	-	-	KP089582.1	KF454302.1
Iris_schachtii	KY319407.1	KY319437.1	-	KY319407.1	-	-
Iris_serotina	-	HQ180214.1	-	-	-	-
Iris_setina	KY319408.1	KY319438.1	-	KY319408.1	-	-
Iris_setosa	KC118930.1	EU939498.1	HM574476.1	KC118930.1	KC704855.1	KC118895.1
Iris_sibirica	AY596642.1	LT984456.1	HM574477.1	AY596642.1	KP089584.1	MF543721.1
Iris_sichuanensis	KY319416.1	KY319456.1	-	KY319416.1	KX518313.1	-
Iris_sintenisii	-	KC256793.1	-	-	-	-
Iris_sofarana subsp. sofarana	KT382078.1	KT382141.1	-	KT382078.1	-	-
Iris_sogdiana	FJ197298.1	EU939500.1	-	FJ197251.1	-	-
Iris_songarica	FJ197299.1	EU939501.1	HM574478.1	FJ197252.1	-	-
Iris_speculatrix	KC510984.1	KC510953.1	-	KC510984.1	KP089586.1	-
Iris_sprengeri	KT382079.1	EU939502.1	HM574479.1	KT382079.1	-	-
Iris_spuria subsp. spuria	HM574671.1		HM574480.1	HM574545.1	-	AF130831.1
Iris_staintonii	FR870423.1	FR870634.1	-	FR870423.1	-	-
Iris_stenophylla	AY596666.1	KC256794.1		AY596666.1	-	-
Iris_stocksii	FR870374.1	FR870585.1	-	FR870374.1	-	-
Iris_stolonifera	JX679342.1	JX679315.1	-	JX679333.1	-	-
Iris_suaveolens	KY319409.1	KC256795.1	-	KY319409.1	-	-
Iris_subbiflora	FJ197301.1	KY319440.1	HM574482.1	FJ197254.1	-	-
Iris_subdecolorata	FR870412.1	FR870623.1	-	FR870412.1	-	-
Iris_subdichotoma	KP089633.1	-	-	-	KP089588.1	-
Iris_svetlanae	FR870395.1	FR870606.1	-	FR870395.1	-	-
Iris_swensoniana	HM574633.1	JX679312.1	HM574483.1	HM574572.1	-	-
Iris_tadshikorum	FR870403.1	FR870614.1	-	FR870403.1	-	-
Iris_taochia	FJ197302.1	EU939505.1	HM574484.1	FJ197255.1	-	-
Iris_tectorum	KY319418.1	KY319459.1	-	KY319418.1	KX518315.1	MH711021.1
Iris_tenax	AY596647.1	EU939507.1	JQ276800.1	AY596647.1	JQ273918.1	-
Iris_tenuifolia	JF954184.1	AF480384.1	-	-	JF942094.1	-
Iris_tenuis	AY596638.1	EU939508.1	HM574486.1	AY596638.1	-	-
Iris_tenuissima subsp. Tenuissima	FJ197305.1	EU939509.1		FJ197258.1	-	AF488756.1
Iris_thompsonii	FJ197306.1	EU939511.1	-	FJ197259.1	-	AF488763.1
Iris_tigridia	AY596653.1	KY319450.1	HM574488.1	AY596653.1	JF942096.1	-
Iris_tingitana	AY596627.1	EU939512.1	HM574489.1	AY596627.1	-	-
Iris_tridentata	KC118913.1	EU939513.1	HM574490.1	KC118913.1	-	KC118900.1
Iris_tubergeniana	FR870396.1	FR870607.1	-	FR870396.1	-	-
Iris_tuberosa	JX903628.1	-	HM574491.1	HM574605.1	JX903217.1	-
Iris_typhifolia	KC118942.1	EU939514.1	HM574492.1	KC118942.1	KP089592.1	KP006758.1
Iris_unguicularis	AY596625.1	AJ409609.1	HM574493.1	AY596625.1	AJ309693.1	-
Iris_uniflora	FJ197309.1	LN871605.1	HM574494.1	FJ197262.1	KP089594.1	-
Iris_variegata	KY319410.1	KY319442.1	-	KY319410.1	-	-
Iris_ventricosa	JF954191.1	AF480387.1	-	-	JF942101.1	DQ472162.1
Iris_verna	FJ197310.1	EU939517.1	-	FJ197263.1	-	-
Iris_versicolor	KC118947.1	EU939518.1	-	KC118947.1	MG228134.1	KC118906.1
Iris_vicaria	KC510974.1	KC510939.1	-	KC510974.1	-	-
Iris_virginica	HQ180869.1		HQ181116.1	HM574549.1	HQ182432.1	-
Iris_vorobievii	-	FM863877.1	-	-	-	-
Iris_warleyensis	KC510975.1	KC510940.1	-	KC510975.1	-	-
Iris_wattii	HM574663.1	KY319460.1	HM574496.1	AY596640.1	KX518316.1	-
Iris_willmottiana	KC510976.1	KC510941.1	-	KC510976.1	-	-
Iris_wilsonii	FJ197314.1	LR597387.1	HM574497.1	HM574571.1	-	-
Iris_winogradowii	HM574662.1	KC510962.1	HM574498.1	HM574601.1	-	-
Iris_xanthospuria	-	JQ414000.1	-	-	-	-
Iris_xiphium	HM574651.1	HQ180218.1	HM574499.1	HM574590.1	-	-
Iris_zaprjagajevii	FR870405.1	FR870616.1	-	FR870405.1	-	-
Iris_zenaidae	KC510977.1	KC510942.1	-	KC510977.1	-	-
